# Supplementary material for: Phosphate (Pi) Transporter PIT1 Induces Pi Starvation in Salmonella-Containing Vacuole in HeLa Cells
Source: Int J Mol Sci. 2023 Dec 7;24(24):17216. doi: 10.3390/ijms242417216 (PMC10743064; doi:10.3390/ijms242417216)
Supplement: Supplementary file 1 [file ijms-24-17216-s001.zip]

Archive with 1 entries (1 files):
- ijms-2716905-supplementary.pdf
